# Supplementary material for: Identification of Gut Microbiome Metabolites via Network Pharmacology Analysis in Treating Alcoholic Liver Disease
Source: Curr Issues Mol Biol. 2022 Jul 19;44(7):3253–66. doi: 10.3390/cimb44070224 (PMC9316215; doi:10.3390/cimb44070224)
Supplement: Supplementary file 1 [file cimb-44-00224-s001.zip › Supplementary Table S1.xlsx]

## Sheet: Sheet1
No.	The number of 1256 targets from SEA	The number of 948 targets from STP	The number of 668 overlapping targets between SEA and STP	The number of 94 targets related to AFLD targets	The number of 24 targets between two databases (SEA, STP) and AFLD targets	The number of 6 final targets
1	CES2	HDAC3	CES2	PPARA	CYP1A2	TLR4
2	CES1	EGLN1	CES1	CYP2E1	NPC1L1	RELA
3	PLA2G5	SLC6A1	PLA2G5	SOD1	ESRRG	IL6
4	SLC22A8	GABRA1	XDH	SIRT1	P4HTM	PPARG
5	XDH	GABRA3	CYP1B1	ADIPOQ	SERPINE1	PTGS2
6	CYP1B1	GABRA2	NOX4	PPARG	ALDH2	CYP1A2
7	NOX4	GABBR2	TNKS	IL6	CTSB
8	TNKS	GABRR1	GLO1	DGAT2	HLA-A
9	GLO1	SLC6A11	ABCG2	STAT4	PPARG
10	ABCG2	SLC22A6	AKR1B10	LEP	PPARA
11	AKR1B10	SLC6A13	ALOX5	LDLR	PLAU
12	ALOX5	GABRB2	TNKS2	INSR	SIRT1
13	TNKS2	GABRG2	TTR	IL18	NR0B2
14	TTR	GABBR1	AKR1B1	IL13RA2	RELA
15	AKR1B1	NOX4	CA4	IL10	PTGS2
16	CA4	AKR1B1	APP	IL1B	IL6
17	APP	CDK5R1	MAOA	SERPINE1	HIF1A
18	MAOA	XDH	ALOX15	APOE	NAMPT
19	ALOX15	MAOA	CA7	MFN2	ADK
20	CA7	FLT3	GPR35	LRP6	LGALS3
21	GPR35	CA2	CD38	RELA	CNR1
22	CD38	CCNB3	CA12	HAMP	TLR4
23	CA12	ALOX5	CSNK2A2	PTGS2	ACACB
24	CSNK2A2	ADORA1	MMP12	PTEN	INSR
25	CSNK2B	CA7	FLT3	PLAU
26	MMP12	GLO1	PARP1	SERPINF1
27	FLT3	APP	CYP1A2	FIS1
28	PARP1	SYK	MMP9	OTC
29	CYP1A2	GSK3B	GSK3B	OPA1
30	MMP9	PARP1	CA2	NFKB1
31	GSK3B	TTR	MMP2	MC4R
32	CA2	MMP9	PTPRS	SOD2
33	DPP4	CA12	PGF	APOB
34	MMP2	MMP2	AMY1A	HSPA5
35	CREB1	CA4	MPG	ACACB
36	PTPRS	MMP12	ABCB1	ABCA1
37	ELAVL3	CD38	PON1	IKBKG
38	P4HB	CYP1B1	ST6GAL1	NQO1
39	PGF	ABCG2	CYP1A1	ABCC3
40	CBS	AKR1B10	CBR1	LGALS3
41	AMY1A	TNKS2	QDPR	CTSB
42	KCND3	TNKS	TERT	CRP
43	MPG	TOP1	ABCC1	CPS1
44	ANTXR2	ARG1	SNCA	ADK
45	ABCB1	PTPRS	DAPK1	ABCC2
46	PON1	ABCC1	ESR2	SLC27A4
47	ST6GAL1	HSD17B1	NEK6	PPARGC1A
48	CYP1A1	ACHE	ALOX12	PEMT
49	CBR1	CDK6	NMUR2	CAT
50	QDPR	ABCB1	GRK6	G6PC
51	TERT	HSD17B2	CALM1	SUOX
52	ABCC1	CYP19A1	VEGFA	ACACA
53	SNCA	ESR2	KDM4E	INSIG1
54	DAPK1	ADORA2A	CCR4	TXN
55	CYP2C8	CSNK2A1	IL2	UCP2
56	ESR2	ALOX15	AHR	GCK
57	NEK6	ALOX12	ESR1	ALDH2
58	ALOX12	ESR1	RPS6KA3	MTTP
59	NMUR2	PTGS2	MPO	LPIN1
60	GRK6	CFTR	CA3	CNBP
61	ELAVL1	AMY1A	ODC1	SPP1
62	CALM1	GRK6	PKN1	TGFB1
63	VEGFA	CA1	AR	SERPINB3
64	GSTO1	CA9	NUAK1	SERPINB4
65	ALPI	CDK2	TYR	STK11
66	KDM4E	TERT	HSD17B1	TLR4
67	CCR4	CDK1	NAE1	NR0B2
68	IL2	TYR	CDK5R1	SCD
69	AHR	AHR	MAPT	TNF
70	ESR1	ESRRA	HSD17B2	SREBF1
71	RPS6KA3	GPR35	GPBAR1	S100A8
72	MPO	AVPR2	SLC10A2	ROS1
73	CA3	IGF1R	G6PD	NPC1L1
74	ODC1	EGFR	ATP12A	SLC17A5
75	PKN1	F2	CDC45	FGF21
76	AR	PIM1	NPC1L1	NAMPT
77	NUAK1	AURKB	SERPINA6	ATF6
78	TYR	DRD4	CDC25A	ESRRG
79	HSD17B1	MPO	NR1H4	AFP
80	NAE1	PIK3R1	CA1	DDIT3
81	CDK5R1	DAPK1	SHBG	CNR1
82	MAPT	PYGL	ABCB11	HFE
83	HSD17B2	SRC	UGT2B7	HIF1A
84	GPBAR1	PTK2	SRD5A2	HLA-A
85	SLC10A2	KDR	EPHA7	P4HTM
86	SLC10A1	MMP13	ENPP2	APRT
87	G6PD	MMP3	EPHA5	MFAP1
88	ATP12A	CA3	EPHA8	MIR217
89	ST3GAL1	PLK1	EPHB3	MIR203A
90	ABCC4	CA6	FGF1	MIR155
91	CDC45	PKN1	EPHA4	CYP1A2
92	DHCR24	CA14	RORA	IL1RN
93	NPC1L1	MET	EPHA1	HLA-B
94	SERPINA6	NEK2	EPHB1	CCR5
95	NPC1	CXCR1	POLA1
96	CD4	CAMK2B	EPHA6
97	CDC25A	ALK	EPHB2
98	CRYAB	AKT1	GRIN1
99	NR1H4	NEK6	NR3C1
100	SLCO4C1	PLA2G1B	NR1H3
101	CA1	CA5A	LIPA
102	SHBG	BACE1	GABRB2
103	ABCB11	AXL	SRD5A1
104	GRIN2C	NUAK1	EPHA3
105	GRIN2D	AKR1C2	VDR
106	UGT2B7	AKR1C1	EPHA2
107	GABRD	AKR1C3	NR3C2
108	SRD5A2	AKR1C4	FOLH1
109	EPHA7	CA13	CISD1
110	ENPP2	AKR1A1	HSD17B3
111	EPHA5	PFKFB3	FGF2
112	EPHA8	PLG	CDC25B
113	EPHB3	KDM4E	CYP17A1
114	FGF1	AR	GABRA1
115	EPHA4	CDK5	GABRG2
116	RORA	CCNB1	SLC25A20
117	EPHA1	CCNB2	OXER1
118	EPHB1	NR1H4	FAAH
119	POLA1	GPBAR1	FABP3
120	EPHA6	POLB	GPR18
121	EPHB2	VDR	IGFBP5
122	GRIN2B	HSD11B1	CTBP2
123	GRIN1	UGT2B7	SELL
124	NR3C1	SERPINA6	THRA
125	NR1H3	SHBG	THRB
126	EPHB6	HSD17B3	PLAA
127	LIPA	G6PD	SELP
128	GABRB2	CDC25A	IGFBP3
129	SRD5A1	PPARA	IGFBP1
130	EPHA3	PPARD	IGFBP2
131	VDR	NPC1L1	IGFBP4
132	EPHA2	FABP2	IGFBP6
133	SREBF2	HSD11B2	TH
134	NR3C2	PTGER2	SLC7A5
135	FOLH1	FNTA	SLC22A12
136	CISD1	PTGFR	ALPG
137	CTDSP1	FABP4	CXCL8
138	HSD17B3	FABP3	SELE
139	FGF2	FABP5	DNM1
140	CDC25B	FFAR1	YWHAG
141	CYP17A1	KDM5C	FUT7
142	GABRA1	PTPN1	EZR
143	GABRA4	CDC45	PAM
144	GABRG2	HAO1	CA14
145	LPAR4	KDM2A	DBH
146	SLC25A20	PTGES	ESRRG
147	LPAR6	TBXA2R	CA5B
148	OXER1	PTGDR	CA6
149	LPAR2	SAE1	AKR1C4
150	POLH	PHF8	FYN
151	LPAR3	PTPRC	P4HTM
152	POLK	CACNA2D1	HDAC1
153	FAAH	THRA	APEX1
154	LPAR1	THRB	JUN
155	FABP3	TNF	FFAR1
156	GPR18	GSTK1	CA5A
157	IGFBP5	SLC6A12	KCNMA1
158	ERCC1	PTGER3	PTGER4
159	ERCC4	HMGCR	SERPINE1
160	CTBP2	PDE5A	FFAR4
161	SELL	MDM2	CPA3
162	THRA	GRM5	PLA2G4A
163	THRB	NR1I3	CYP26B1
164	PLAA	STS	MMP10
165	AGBL2	CTSA	SLC15A1
166	SELP	PTGDR2	HCAR2
167	GALE	AMPD2	SLC22A6
168	IGFBP3	AGTR1	TBXAS1
169	MYOC	ITGAV	CMA1
170	IGFBP1	TLR9	LTB4R
171	IGFBP2	PLA2G4A	MMP8
172	IGFBP4	EDNRB	S1PR1
173	IGFBP6	EDNRA	CPA1
174	TH	ITGB3	GSR
175	SLC7A5	UBA2	DAO
176	SLC22A12	FNTB	HSPA1A
177	ALPG	NR1H3	ABAT
178	CXCL8	CDC25B	PDE4B
179	SELE	ALOX5AP	ESRRB
180	SLC13A5	CES2	ENPEP
181	DNM1	CPT1A	LNPEP
182	RPS6KB2	PPP5C	PLEC
183	YWHAG	PPP1CA	GLI1
184	FUT7	CCKBR	ANPEP
185	EZR	PTGER1	MIF
186	PAM	SLC22A12	MDM4
187	CA14	RBP4	ACE
188	DBH	PDE3A	PDE4D
189	ESRRG	PDE3B	NR4A1
190	CA5B	OXER1	PARP10
191	CA6	PSEN2	CSK
192	AKR1C4	PDF	MET
193	FYN	MME	GRIA1
194	GSTA1	CNR2	SLC6A11
195	FOS	CMA1	ALDH2
196	P4HTM	ITGB1	MMP13
197	HDAC1	ACE	CDC25C
198	APEX1	TBXAS1	MME
199	JUN	IMPDH2	PTGFR
200	FFAR1	GSR	PTGER2
201	CA5A	PDE4A	PTGER3
202	KCNMA1	PDE4B	CASP1
203	SOAT1	PDE4C	PHF8
204	PTGER4	CTSG	KDM2A
205	CXCL12	DHFR	RARB
206	SERPINE1	SLC25A20	PPARD
207	YARS1	LTB4R	MMP3
208	FFAR4	HIF1A	AKR1C1
209	GPR17	CPT1B	ACE2
210	CPA3	CASP1	TAAR1
211	PLA2G4A	PTGIR	GABBR2
212	CYP26B1	DUSP3	S1PR2
213	MMP10	ECE1	MGLL
214	SLC15A1	CYP26A1	CYP26A1
215	S1PR5	PIN1	GABBR1
216	MMEL1	TRPA1	ADRB3
217	HCAR2	PTGS1	NQO2
218	SLC22A6	ELANE	GAA
219	TBXAS1	PSENEN	CFTR
220	CMA1	NCSTN	FABP1
221	NAALAD2	APH1A	BRS3
222	LTB4R	PSEN1	ECE1
223	MMP8	APH1B	ADAM12
224	S1PR1	ITGA2	GPR84
225	CPA1	ITGA4	CTSL
226	GSR	YWHAG	MMP14
227	S1PR3	MMP1	HTR1E
228	DAO	TPMT	MMP15
229	HSPA1A	CNR1	MMP1
230	RHOA	FYN	STS
231	SLC22A1	LCK	CA9
232	USP4	COMT	SLCO1B1
233	ALDH5A1	KDM4A	AKR1C2
234	USP5	KDM3A	FURIN
235	ABAT	KDM6B	GART
236	AOC2	FTO	PLA2G2A
237	MB	KDM4C	SLC46A1
238	SLC6A5	GRIK1	PIN1
239	PDE4B	MIF	CAPN1
240	DNTT	CXCL8	FCER2
241	ESRRB	KCNN4	SLC19A1
242	ENPEP	CPA1	DLG4
243	LNPEP	SLC6A2	FOLR2
244	TAS2R14	CPA3	FOLR1
245	PLEC	CYP1A2	GNPAT
246	GLI1	TH	LTA4H
247	ANPEP	PTPRA	LAP3
248	MIF	NQO2	CAPN2
249	G6PC	CA5B	KLK2
250	MDM4	PTPN22	PRSS1
251	ACE	IDO1	ITGB1
252	PDE4D	DLG4	SLC1A1
253	ERAP2	CPB1	ITGA4
254	NR4A1	FURIN	PTPRC
255	CELA1	APEX1	DHFR
256	PARP10	ADAM12	ITGA2B
257	MEP1B	PARP15	PSMB5
258	PLA2G4B	PARP10	CTSB
259	PCNA	ACE2	HLA-A
260	CSK	PTK2B	ITGB3
261	MET	CXCR2	CCKBR
262	SLC28A3	RPS6KB1	KYNU
263	GABRQ	EPHX2	CBX7
264	TAAR5	GRM4	STAT3
265	GRIA1	CAPN1	GSTK1
266	HMOX1	CTSD	CTSK
267	IL1B	NOTUM	SLC1A2
268	SLC6A11	HSPA1A	KLK1
269	ALDH2	EPHA2	TGM2
270	CHRND	AURKA	CASP3
271	SCNN1A	DYRK1A	TYMS
272	MMP13	LTA4H	FNTB
273	CDC25C	HLA-A	FNTA
274	MME	CHRM1	P2RY12
275	PTGFR	GYS1	RNPEP
276	PTGER2	KDM2B	KLK3
277	PTGER3	PDE8B	F2
278	CASP1	PTPsigma	F10
279	ERAP1	PDE9A	PYGL
280	PHF8	GRK2	PTPN2
281	KDM2A	CREBBP	OPRD1
282	RARB	PARP2	HDAC8
283	PPARD	KDM5A	PCSK7
284	MMP3	KDM5B	PTPRA
285	AKR1C1	SLC1A1	FPGS
286	ACE2	RNPEP	ITGAV
287	TAAR1	CBX7	PPARG
288	GABBR2	TYK2	SIGMAR1
289	S1PR2	SLCO1B1	PSMB2
290	MGLL	KDM4D	ICMT
291	CYP26A1	ITGAL	PTPN1
292	GABBR1	DHODH	PPARA
293	ADRB3	SLC16A3	CASP8
294	NQO2	MAP3K8	CTSS
295	GAA	FABP1	CTRC
296	KIF20A	PDE7A	PLG
297	CFTR	BCAT2	GHSR
298	NMBR	P4HTM	HMGCR
299	FABP1	PYGM	CTSG
300	BRS3	PDE4D	PLAU
301	PRKAB2	ICAM1	CASP7
302	GABRB1	ITGB2	OPRM1
303	ECE1	ITGA1	CPB2
304	ADAM12	MAOB	AVPR1A
305	RAD51	ALOX15B	PSENEN
306	RNASEH1	RPS6KA5	SIRT1
307	GPR84	KLK1	PEPD
308	SPR	KLK2	HDAC7
309	MMP26	HSP90AA1	APH1A
310	CTSL	MT-ND4	APH1B
311	MMP14	CHRNA7	NCSTN
312	HTR1E	CHEK1	PSEN2
313	MMP17	WEE1	ITGA2
314	MMP15	QDPR	MMP7
315	MMP1	ALPG	PSEN1
316	STS	PLAA	GRB2
317	NLRP1	DNM1	SIRT3
318	PIR	TYMS	DPP7
319	CA9	RPS6KA3	KDM4D
320	SLCO1B1	ROCK1	CTSD
321	RAPGEF4	PRKACA	LGMN
322	SLC22A3	CLK1	HDAC2
323	AKR1C2	DYRK1B	CCKAR
324	C3AR1	INSR	HDAC6
325	FURIN	ESRRB	HDAC11
326	GART	PDPK1	SIRT2
327	NPFFR1	HTR2A	MTNR1A
328	NPFFR2	DRD2	PSMB10
329	PLA2G2A	CYSLTR1	MTNR1B
330	SLC46A1	ADRA2C	CACNA1H
331	PIN1	ADRA2B	KDM1A
332	QRFPR	TACR2	EPHX2
333	MAGI3	CHRM3	BMP1
334	FPR1	UPP1	PSMB1
335	CAPN1	PNMT	ATIC
336	GLS	RAF1	XIAP
337	KLK8	BRAF	UTS2R
338	FCER2	DCTPP1	PGGT1B
339	SLC19A1	CYP24A1	KIF11
340	KLK4	GCGR	MAPK8
341	DLG4	F3	FDFT1
342	FOLR2	ESRRG	CPB1
343	MBOAT4	ADAM17	TACR1
344	GGH	MAPK3	F13A1
345	FOLR1	RIPK2	SSTR1
346	PCSK1	PIK3CB	HDAC3
347	PCSK5	CYP3A4	CPN1
348	GNPAT	PIK3CA	CYP2C19
349	LTA4H	HSP90AB1	CASP6
350	LAP3	DAO	BCHE
351	CAPN2	PIK3CG	PLAT
352	KLK2	PTPN11	PLA2G10
353	TMPRSS15	ACVRL1	SSTR4
354	SHC1	GRM2	CYP51A1
355	SLC2A4	HDAC2	CCR8
356	PRSS1	MPEG1	OPRK1
357	MC3R	XIAP	TAS2R31
358	MC1R	RELA	ESRRA
359	ITGB1	NEK1	ALOX15B
360	IL2RA	PPARG	CYP19A1
361	TRHDE	FUCA1	DRD5
362	SLC1A1	EGLN3	TUBB1
363	ITGA4	HCAR2	TPMT
364	SERPINC1	MAP2K1	CTSA
365	ACER2	FBP1	PTGDR2
366	RCOR3	CTNNB1	AKR1C3
367	EPOR	MTNR1A	ACHE
368	PTPRC	ERBB2	LYPLA2
369	DHFR	MAPK8	QPCTL
370	SLC1A5	HTR1A	LYPLA1
371	DNPEP	SRD5A2	NFE2L2
372	ITGA2B	LYPLA1	TRPV1
373	PADI1	LYPLA2	PTGER1
374	MMP11	ACLY	FKBP1A
375	PSMB5	TUBB1	ERN1
376	CTSB	AMPD3	FABP4
377	HLA-A	CALM1	KMO
378	IDE	GRB2	EP300
379	ITGB3	SLC6A3	DRD1
380	CCKBR	POLA1	RXRA
381	KYNU	MCL1	TOP2A
382	CBX7	BCL2	ADRB2
383	GPR139	GUSB	SLC5A1
384	MC4R	CYP27A1	SLC5A2
385	STAT3	CCNE1	SLC5A4
386	NPR3	NTRK1	PDK1
387	GSTK1	MAPKAPK2	GRIK3
388	TMPRSS6	CSNK1G1	BBOX1
389	LY96	RPS6KA1	SSTR3
390	CTSK	MTOR	SSTR2
391	SLC1A2	PIM2	HTR1D
392	KLK1	PIM3	HTR1B
393	HAGH	BMP1	TACR2
394	SLC15A2	GLI2	EDNRA
395	TGM2	GLI1	SSTR5
396	NOD1	CCNA1	HTR1A
397	GSAP	CCNA2	DRD4
398	CASP3	CES1	HTR2A
399	PCSK2	HSD17B14	HTR5A
400	TYMS	CYP2C9	HTR2C
401	NPY4R	CYP2C19	DRD2
402	FNTB	KIT	SLC6A4
403	CASP10	FGFR1	DRD3
404	FNTA	CYP11B1	HTR2B
405	P2RY12	CYP11B2	HTR6
406	PADI3	CYP17A1	EDNRB
407	RNPEP	CDK4	PRKAB1
408	CTRB1	ABL1	ADCY5
409	HPN	TRPM8	AKT1
410	KLK3	KDM1A	HTR4
411	PADI4	DRD1	ALB
412	F2	SNCA	HDAC9
413	F10	ALPL	HDAC5
414	PADI6	LNPEP	POLB
415	GSTM1	ILK	IMPDH1
416	PCSK6	IGFBP3	FABP5
417	PYGL	PLAT	PTPN6
418	PTPN2	F10	KCNA5
419	CASP9	GAA	NR0B2
420	TACR3	PLA2G5	PTPsigma
421	OPRD1	HDAC6	MAOB
422	CBX4	HTR2B	PTPN11
423	HDAC8	HTR2C	RELA
424	HGFAC	HTR7	BACE1
425	HPGDS	TDO2	RARA
426	PCSK7	ADRA2A	EGFR
427	PTPRA	HTR1B	F3
428	FPGS	HTR1D	ALPL
429	ITGAV	ADRB1	RARG
430	PPARG	HTR1E	GRM3
431	ST14	SLC6A4	CA13
432	XPNPEP1	HTR6	SLC16A3
433	KCNQ2	CAPN2	KDM6B
434	SIGMAR1	TACR1	FEN1
435	PSMB2	KIF11	HAO1
436	SLC1A3	CPN1	EPHX1
437	ICMT	DDO	IL6ST
438	PTPN1	TLR4	FTO
439	CTSH	MAPK1	FUCA1
440	CACNA1I	NGFR	MMP16
441	PPARA	CTBP2	AOC3
442	CASP8	NFE2L2	EGLN3
443	TMPRSS11D	STAT3	LDHB
444	CTSS	GABRB3	EGLN1
445	CTRC	AHCY	FDPS
446	GSTP1	NUDT1	TBXA2R
447	GPR183	SLC16A1	KDM4C
448	PLG	NMUR2	KDM4A
449	GHSR	IL2	HDAC4
450	HMGCR	SLC29A1	NR1H2
451	CTSG	COQ8B	PTGS1
452	NPR1	YES1	CHRM1
453	CTSE	TXK	CYP2D6
454	ADA	TYRO3	HCAR3
455	KLKB1	LYN	PTGS2
456	KEAP1	FGR	ADRA2C
457	P2RX4	CSK	ACP1
458	PLAU	BTK	TOP1
459	CASP7	PTK6	IL6
460	OPRM1	BMX	FUT4
461	F7	BLK	PGD
462	CPB2	VCP	ST3GAL3
463	AVPR1A	TAS2R31	HIF1A
464	TAS1R1	SLC5A2	GRIK1
465	PSENEN	RXRA	GFPT1
466	RRM1	PDK1	GRIK2
467	NTSR1	SERPINE1	GRM6
468	SIRT1	PLA2G2A	GRM8
469	PEPD	ODC1	GRIK5
470	HDAC7	HDAC7	NOS2
471	APH1A	PLA2G10	GRIA4
472	APH1B	EPHB3	ARG1
473	NCSTN	EPHB2	GRIA2
474	PSEN2	EPHB1	NOS3
475	RPS27	EPHA8	NOS1
476	NPY1R	EPHA7	SLC6A12
477	ITGA2	EPHA6	GABRR1
478	XPNPEP2	EPHA5	KDM5C
479	MMP7	EPHA4	KDM3A
480	PADI2	EPHA3	KDM5B
481	PSEN1	EPHA1	KDM5A
482	GRB2	EPHB4	KDM2B
483	CASP4	CTSL	PARP15
484	SIRT3	CTSK	HSD17B14
485	CARM1	CBR1	DDO
486	DPP7	BCHE	NEU3
487	PRSS3	ADORA3	CHRNB4
488	CDYL2	ADORA2B	CHRNA3
489	SIRT5	CDK3	CLK1
490	KDM4D	ABAT	DYRK1B
491	CTSD	GRM8	PFKFB3
492	LGMN	GRM1	DHODH
493	HDAC2	GRM7	KCNN4
494	CCKAR	GRIK2	CREBBP
495	HDAC6	OAT	CYSLTR1
496	CACNA1G	GRIA1	DYRK1A
497	NMUR1	GRM3	MCL1
498	CDC42	GRM6	RXRB
499	HDAC11	SLC1A2	RXRG
500	SIRT2	GRIA4	HNF4A
501	NPPA	KMO	CAMKK2
502	PSMA1	GRIK5	ACLY
503	PSMA2	GRIK3	CNOT7
504	PSMA3	GRIA2	NAAA
505	PSMA4	BBOX1	PREP
506	PSMA5	REN	BCL2A1
507	PSMA6	ANPEP	SCN5A
508	PSMA7	FUT7	HRH2
509	PSMB11	LDHA	CYP2C9
510	PSMB3	LDHB	NPY5R
511	PSMB4	HDAC8	LDHA
512	PSMB6	BCL2L1	WEE1
513	PSMB7	SQLE	LCK
514	PSMA8	ALB	FAP
515	NOD2	ERN1	CASR
516	NCOR2	FDFT1	GRM4
517	MTNR1A	PYGB	PDE5A
518	ITGB5	FNTA FNTB	CTSV
519	PSMB10	ITGA2B	CD81
520	MTNR1B	LAP3	COMT
521	NPEPPS	SLC18A3	CDK5
522	GPR88	NOS1	PIP5K1C
523	CACNA1H	NOS2	ABL1
524	ABCC8	NOS3	CCNT1
525	HDAC10	PRKCA	NLRP3
526	KLK6	NR3C1	CCNA2
527	KDM1A	NAAA	SLC9A1
528	EPHX2	PTGER4	CDK6
529	BMP1	RARG	CSNK2A1
530	TPSAB1	RARB	CYP3A4
531	PSMB1	RARA	SYK
532	CAPNS1	GNPAT	GLI2
533	NR0B1	SLC10A2	TDP1
534	ATIC	UGCG	AKR1A1
535	DDOST	GBA	PRKD1
536	XIAP	GBA2	IDO1
537	ADAMTS4	AKT2	NOX1
538	UTS2R	ROCK2	CHEK1
539	PGGT1B	ALDH2	CCR2
540	STAT6	FOLH1	TDO2
541	PSMB9	PAM	ITGB7
542	SPPL2A	FFAR4	PTPRF
543	KIF11	SLC7A5	CYP2A6
544	MAPK8	CPB2	PRKCB
545	ITGA5	GPR55	PRKCH
546	FDFT1	GPR18	SGK1
547	PARP3	MKNK2	PRKCE
548	CPB1	GPER1	MAPK9
549	TACR1	ADCY10	GABRA6
550	BRCA1	PLK4	IMPDH2
551	KISS1R	SHH	SLC6A3
552	F13A1	JAK1	SLC6A2
553	SSTR1	TYMP	CDK1
554	ITGB8	PGR	SMARCA2
555	KLK5	IL6	CHRNA7
556	HDAC3	GLUL	PLA2G7
557	CPN1	JAK2	NGFR
558	GRIA3	LRRK2	GABRA2
559	SLC12A2	SLC5A4	GABRA3
560	CASP5	HDAC1	GABRB3
561	FPR2	MAP2K2	GUSB
562	P2RX1	MAPKAPK5	GABRA5
563	SENP1	MMP8	HRH4
564	ERCC5	SLC22A2	PYGM
565	LHCGR	ADRB3	PRKCG
566	CYP2C19	MAP3K7	STK3
567	PSMB8	MAP3K14	ADRB1
568	CASP6	MGAM	CYP11B2
569	BCHE	PON1	F12
570	PLAT	PLAU	CYP11B1
571	PLA2G10	KYNU	NAMPT
572	EGLN2	DRD5	CHRNB2
573	F11	MTNR1B	CHRNA4
574	SSTR4	DRD3	PTAFR
575	CYP51A1	CHEK2	ABCC9
576	CCR8	PRKCE	CCR9
577	CFB	PRKCG	SLC18A3
578	OPRK1	PRKCD	GRM1
579	TAS2R31	PRKCB	HCK
580	ESRRA	PRKCH	CDK9
581	ALOX15B	TNNC1	HSP90AA1
582	CYP19A1	TNNT2	HTT
583	DRD5	TNNI3	CYP24A1
584	TUBB1	HSP90B1	HSP90B1
585	TPMT	MPG	PTGES
586	DHCR7	MELK	SI
587	LPAR5	EP300	MGAM
588	CTSA	MAPT	SLC2A1
589	KCNB1	TOP2A	ADORA2A
590	NFKB1	MYLK	PYGB
591	EBPL	PDE10A	LGALS4
592	PTGDR2	GPR84	LGALS8
593	AKR1C3	CALCA	PDCD4
594	HCN4	CNOT7	ADK
595	TSPO	PTAFR	LGALS3
596	ACHE	OPRK1	KAT2B
597	LYPLA2	JUN	PHLPP2
598	QPCTL	GLRA1	RASGRP1
599	LYPLA1	GLRA2	MPEG1
600	CD69	PTPA	PRKCA
601	KLF5	IKBKB	PTGIR
602	TRPM5	NTRK2	GBA
603	NFE2L2	NAE1	PLA2G1B
604	TRPV1	CYP1A1	ADRA2B
605	NCEH1	PRKDC	MAPK1
606	PTGER1	ST6GAL1	ADORA3
607	FKBP1A	OPRD1	MAPK14
608	ERN1	SIGMAR1	RBP4
609	GFER	CCND1	CNR1
610	TNFRSF1A	PDGFRB	CNR2
611	FABP4	FLT4	HPGD
612	EBP	TEK	CAMK2B
613	KMO	SRD5A1	CXCR1
614	EP300	KCNA3	AXL
615	DRD1	MAPK14	NEK2
616	RXRA	F13A1	AVPR2
617	IARS1	BRD9	AURKB
618	CHRM5	KCNJ6	PIK3R1
619	IKBKG	OPRL1	ALK
620	PTPN7	OPRM1	PIM1
621	TOP2A	CTRC	PTK2
622	NQO1	HTT	IGF1R
623	MDH1	KCNJ5	BRAF
624	ADRB2	GABRA5	KDR
625	PDK4	KCNJ3	MYLK
626	SLC5A1	HTR4	SHH
627	TCF4	HTR5A	PNP
628	PDK3	PDGFRA	MT-ND4
629	SLC5A2	FDPS	GAPDH
630	SLC5A4	HCAR3	SLC47A1
631	PDK1	PLEC	PIM3
632	GRIK3	CDK9	KYAT3
633	BBOX1	CYP2A6	MAG
634	SSTR3	HTR3A	LGALS7
635	SSTR2	CCR1	CHIA
636	HTR1D	CCR5	TLR4
637	RUVBL1	CCR8	HPSE
638	HTR1B	BCL2A1	SLC47A2
639	TACR2	TRPV1	ADORA1
640	EDNRA	TGM2	STAT1
641	MC5R	FGFR3	MAP2K1
642	SSTR5	CHRNA4	DUSP3
643	GRPR	CHRNB2	BAD
644	HTR1A	HRH3	TRPM8
645	KAT8	HRH4	AMPD2
646	PAK4	GFPT1	AKT2
647	LTB4R2	HRH2	GDA
648	DRD4	HRH1	HSD11B2
649	HTR2A	ENPEP	CHRM2
650	NCOR1	SIRT3	REN
651	HTR5A	SIRT2	CHRM3
652	HTR2C	ADK	ACACB
653	DRD2	CHRM2	METAP1
654	PPIB	TGFBR1	PPIA
655	SLC6A4	TAAR1	GRM2
656	DRD3	PHLPP2	ELANE
657	HTR2B	KCNMA1	GPR55
658	CAMK2D	TUBB3	ACVRL1
659	MMP25	FLT1	PDGFRA
660	HTR6	PIK3CD	MAP3K7
661	EDNRB	HCK	INSR
662	PRKAB1	PI4KB	PIK3CG
663	ADCY5	GAPDH	TNNC1
664	AKT1	PLA2G7	TNNI3
665	HTR4	FAP	TNNT2
666	ALB	RET	PTPN22
667	HDAC9	PREP	TLR9
668	PRKAG1	ASF1A	KCNA3
669	HDAC5	SLC9A1
670	POLB	CCND3
671	IMPDH1	SERPINH1
672	FABP5	CSNK1A1
673	PTPN6	CSNK1D
674	KCNA5	TTK
675	NR0B2	SIRT1
676	PTPsigma	F12
677	HSPE1	MAPK10
678	HSPD1	MAPK9
679	MAOB	CCND2
680	NSD2	OXTR
681	PTPN11	AVPR1A
682	STK17B	CTSB
683	DAPK2	CCNE2
684	RELA	GNRHR
685	BACE1	AVPR1B
686	RARA	AGTR2
687	GNB1	PPIA
688	GNG2	MMP14
689	EGFR	MMP7
690	F3	MMP10
691	ALPL	HDAC11
692	PSMD14	HDAC4
693	RARG	CCKAR
694	HMGB1	CRHR1
695	GRM3	IGFBP6
696	ME1	IGFBP4
697	DAGLA	IGFBP5
698	CA13	IGFBP2
699	SLC16A3	IGFBP1
700	LPL	BAD
701	KDM6B	VEGFA
702	ACP3	FGF1
703	FEN1	FGF2
704	HAO1	HPSE
705	ADH1C	LGALS4
706	EPHX1	LGALS3
707	IL6ST	LGALS8
708	ADH1B	FAAH
709	FTO	SCD
710	ASAH1	PTPN2
711	FUCA1	CYP51A1
712	MMP16	PTPN6
713	MLYCD	PTPRF
714	AOC3	ACP1
715	RGS8	RORC
716	LARS1	CD81
717	EGLN3	GCG
718	SLC18A2	EPHX1
719	LDHB	ENPP2
720	PLAUR	DGAT1
721	AGER	FASN
722	EGLN1	GCK
723	FDPS	NR0B2
724	TBXA2R	CYP26B1
725	KDM4C	METAP1
726	S1PR4	ACACB
727	KDM4A	S1PR1
728	HDAC4	F2R
729	TMEM97	RXRG
730	NR1H2	RXRB
731	PTGS1	RORB
732	CHRM1	RORA
733	CYP2D6	ADRA1D
734	HCAR3	CYP2D6
735	PTGS2	ADRA1A
736	APOBEC3A	PPM1A
737	ADRA2C	PTGES2
738	CD22	CCR9
739	B4GALT1	HNF4A
740	ACP1	CCR2
741	ALDH1B1	TP53
742	ALDH1A2	ABCB11
743	HRAS	HPGD
744	TOP1	CSF1R
745	IL6	BRS3
746	LGALS9	CTSV
747	FUT4	CASP3
748	PGD	CASP6
749	ST3GAL3	CASP7
750	PGAM1	CASP8
751	SLC7A11	GHSR
752	HIF1A	CASP2
753	PTPN12	NR1H2
754	GCLC	SMO
755	BHMT2	PRCP
756	GRIK1	MST1R
757	GFPT1	ZAP70
758	GRIK2	FGFR4
759	GRM6	TIE1
760	GRM8	MERTK
761	BHMT	ROS1
762	GRIK5	NTRK3
763	NOS2	IL6ST
764	ARG2	GRIN2A
765	OTC	NR1I2
766	GRIA4	SLC6A9
767	ARG1	CACNA1H
768	GRIA2	MDM4
769	NOS3	GRIN1
770	DDAH1	DBH
771	NOS1	PRKD1
772	CASP14	DAPK3
773	GPR174	GSK3A
774	DPP8	PRKAB1
775	SPSB2	DNMT3B
776	DPP9	NEU3
777	P2RY10	MPI
778	CTH	SLC19A1
779	SLC6A12	FOLR1
780	ADSS2	FOLR2
781	GABRR1	SLC46A1
782	KDM5C	FPGS
783	KDM3A	GART
784	CAD	ATIC
785	MBTD1	MMP16
786	P4HA1	HDAC5
787	HIF1AN	HDAC9
788	KCNK9	SFRP1
789	KDM5B	IMPDH1
790	KDM5A	EIF2AK2
791	CYCS	EZR
792	KDM2B	ADRA1B
793	ACMSD	NR3C2
794	PARP15	AOC3
795	CHRNG	CHRNA3
796	CHRNB1	KAT2B
797	DUSP22	AADAT
798	HSD17B14	KYAT3
799	CHRNA1	DPP7
800	DDO	CHRNB4
801	NEU3	PGF
802	UQCRB	DNMT1
803	PLA2G2D	KCNH2
804	PFKFB4	PGD
805	KDM4B	ST3GAL3
806	PRKAA2	FUT4
807	KCNK3	STAT1
808	MITF	TPO
809	CHRNB4	MALT1
810	S100B	ATP12A
811	CHRNA3	GIPR
812	CLK1	CTSS
813	DYRK1B	ADCY5
814	GLRA3	SI
815	PFKFB3	LGALS7
816	EIF4H	MAG
817	RCE1	SSTR5
818	DHODH	SSTR2
819	KCNJ11	SSTR4
820	PHGDH	SSTR1
821	LDLR	SSTR3
822	L3MBTL3	SELL
823	HKDC1	SELE
824	KCNN4	SELP
825	CREBBP	CHIA
826	TDP2	SGK1
827	CYSLTR1	TDP1
828	SLC6A7	CISD1
829	DYRK1A	PNP
830	SENP7	TRPV3
831	MCL1	PER2
832	RXRB	JAK3
833	RXRG	KCNE1
834	PARP16	ABCC9
835	HNF4A	KCNA5
836	LIG1	SCN5A
837	NR4A2	SCN9A
838	RPA1	NPY5R
839	CAMKK2	STK3
840	SLC13A2	LIPA
841	SLC13A3	STK26
842	ACLY	ITK
843	MVD	CASR
844	KDM7A	C5AR1
845	CNOT7	ICMT
846	SCN2A	PRKCQ
847	FAAH2	CLK4
848	SLCO2A1	RASGRP1
849	NAAA	BRD4
850	PREP	UTS2R
851	BCL2A1	PABPC1
852	ALDH1A1	DUT
853	SCN5A	KCNQ1
854	HRH2	SLC47A1
855	PLCG2	SLC47A2
856	ALDH3A1	FKBP1A
857	ADAMTS5	PGC
858	PRNP	PGA5
859	GGPS1	PGGT1B
860	CYSLTR2	PSMB10
861	CYP2C9	PDCD4
862	NPY5R	SCARB1
863	METAP2	FKBP5
864	PNPO	FKBP1B
865	LDHA	PDE2A
866	GLRB	EIF4E
867	WEE1	FGFR2
868	LCK	FKBP4
869	TPH1	P2RY12
870	TPH2	KLK3
871	FAP	SF3B3
872	CASR	S1PR2
873	GPR142	ATP6AP1
874	GRM4	CCNT1
875	PDE5A	IKBKE
876	CTSV	TBK1
877	LRP6	TRPV4
878	XPO1	BDKRB1
879	CD81	NAMPT
880	COMT	CCR4
881	VRK2	MMP15
882	MNAT1	EZH2
883	MAK	SLC2A1
884	ACVR2A	ADRB2
885	CDKL5	MGLL
886	CAMK4	ATP1A1
887	CDK13	QPCTL
888	CSNK1A1L	QPCT
889	CDC42BPB	CLK3
890	STK32A	DYRK2
891	CDK5	MKNK1
892	PIP5K1C	CDC25C
893	ABL1	F9
894	CCNT1	MBD2
895	CDK15	SMARCA2
896	ACVR2B	PITRM1
897	CDK18	NOX1
898	NLRP3	SLC15A1
899	CILK1	PEPD
900	CCNA2	GDA
901	CDK14	PCSK7
902	DSTYK	COL4A3BP
903	SLC9A1	ITGB7
904	CDK6	LGMN
905	CSNK2A1	ACPP
906	CYP3A4	P2RX3
907	SYK	PSMB2
908	ALDH1A3	PSMB1
909	POLI	PSMB5
910	GLI2	SLC5A1
911	TDP1	FARS2
912	AKR1A1	NR4A1
913	SMAD3	PIK3C2B
914	PRKD1	TNK2
915	SLC8B1	EIF2AK3
916	LOXL4	NLRP3
917	IDO1	FCER2
918	LOXL3	GABRA6
919	NOX1	NEU2
920	LOX	NEU4
921	UBA1	TTL
922	MAP2K7	IRAK4
923	CHEK1	RCOR1
924	HTR1F	CDK7
925	CCR2	MAPK15
926	DPYD	CAMKK2
927	TAB1	INSRR
928	TDO2	SORD
929	ITGB7	ADCY1
930	PTPRF	CCNH
931	CYP2A6	PRSS1
932	PRKAA1	OXSR1
933	UCHL1	PIK3C2G
934	PRKCB	TRPM6
935	PRKCH	PIP4K2C
936	SGK1	PIP5K1C
937	PRKCE	MAP2K3
938	MPL	CSNK1G2
939	EIF4A3	PRKD3
940	PTPRG	MAP2K4
941	MAPK9	ERBB4
942	GABRA6	AAK1
943	IMPDH2	STK16
944	RXFP2	CSNK2A2
945	SLC6A3	CLK2
946	SLC6A2	GAK
947	CACNG8	FEN1
948	H1-0
949	PKM
950	CDK1
951	BCL6
952	MDH2
953	PASK
954	SMARCA2
955	CHRNA7
956	PLA2G7
957	NGFR
958	QTRT1
959	PARP12
960	GABRA2
961	GABRA3
962	TRPM2
963	GABRB3
964	GUSB
965	PARP4
966	GABRA5
967	PARP14
968	AURKC
969	HRH4
970	MARS1
971	PYGM
972	PPM1B
973	AOC1
974	PRSS8
975	CPM
976	GSTA2
977	AKT3
978	PRKCG
979	PRKD2
980	CDC42BPA
981	SGK2
982	DYRK3
983	PRKG2
984	STK3
985	TAOK3
986	PRKX
987	ADRB1
988	CYP11B2
989	CHRNA5
990	F12
991	CYP11B1
992	KLK14
993	NAMPT
994	CYP2B6
995	CHRNB2
996	CHRNA4
997	PTAFR
998	ABCC9
999	CCR9
1000	SLC18A3
1001	SGMS2
1002	KLK7
1003	VHL
1004	PIK3C2A
1005	STK11
1006	GRM1
1007	CRACR2A
1008	STAMBP
1009	HCK
1010	CDK9
1011	CDK8
1012	EEF1A1
1013	EEF1A2
1014	HSP90AA1
1015	TLR2
1016	HTT
1017	CHRNA10
1018	CHRNA9
1019	CHAT
1020	CYP24A1
1021	SENP8
1022	SLC37A4
1023	SENP6
1024	PAK1
1025	KIF20B
1026	TLR1
1027	HSP90B1
1028	PTGES
1029	FPRPYGB
1030	SI
1031	MGAM
1032	P2RY14
1033	SLC2A1
1034	ADORA2A
1035	CDA
1036	PYGB
1037	LGALS4
1038	LGALS8
1039	GJB2
1040	GANC
1041	OGA
1042	HEXB
1043	HEXA
1044	AMY2A
1045	GLA
1046	HK2
1047	UMPS
1048	HK1
1049	GLB1
1050	AGL
1051	PDCD4
1052	ADK
1053	HSPA5
1054	LGALS3
1055	KCNA2
1056	BAZ2A
1057	KCNA1
1058	KAT2A
1059	KAT2B
1060	PHLPP2
1061	RASGRP1
1062	GNAI1
1063	GNAI3
1064	CYP4F2
1065	CERT1
1066	MPEG1
1067	GNAO1
1068	ADH7
1069	GPR34
1070	PLA2G2C
1071	POLM
1072	PAOX
1073	SMPD2
1074	SPTLC2
1075	ADH1A
1076	PRKCA
1077	SPHK1
1078	PTGIR
1079	POLL
1080	ATG4B
1081	GBA
1082	CPT2
1083	PLA2G1B
1084	ADRA2B
1085	MAPK1
1086	ADORA3
1087	MAPK14
1088	LANCL2
1089	RBP4
1090	SPTLC1
1091	PAFAH1B2
1092	CNR1
1093	CNR2
1094	MPC2
1095	HPGD
1096	CAMK2B
1097	CXCR1
1098	AXL
1099	NEK2
1100	AVPR2
1101	AURKB
1102	PIK3R1
1103	ALK
1104	PIM1
1105	PTK2
1106	IGF1R
1107	BRAF
1108	KDR
1109	MYLK
1110	C9
1111	ADH5
1112	SHH
1113	MTR
1114	MTHFD2
1115	HPRT1
1116	PNP
1117	MT-ND4
1118	NDUFAB1
1119	NDUFAF1
1120	NDUFA1
1121	NDUFA2
1122	NDUFA3
1123	NDUFA5
1124	NDUFA6
1125	NDUFA7
1126	NDUFA8
1127	NDUFA9
1128	NDUFA10
1129	NDUFA11
1130	NDUFA12
1131	NDUFA13
1132	NDUFB1
1133	NDUFB2
1134	NDUFB3
1135	NDUFB4
1136	NDUFB5
1137	NDUFB6
1138	NDUFB7
1139	NDUFB8
1140	NDUFB9
1141	NDUFB10
1142	NDUFB11
1143	NDUFC1
1144	NDUFC2
1145	NDUFAF2
1146	NDUFAF3
1147	NDUFAF4
1148	NDUFS1
1149	NDUFS2
1150	NDUFS3
1151	NDUFS4
1152	NDUFS5
1153	NDUFS6
1154	NDUFS7
1155	NDUFS8
1156	NDUFV1
1157	NDUFV2
1158	NDUFV3
1159	MT-ND1
1160	MT-ND2
1161	MT-ND3
1162	MT-ND4L
1163	MT-ND5
1164	MT-ND6
1165	NDUFA4L2
1166	NDUFA4
1167	GAPDH
1168	SLC47A1
1169	PIM3
1170	CACNA1S
1171	KYAT3
1172	PRTN3
1173	FADS1
1174	ABCC2
1175	SLC8A1
1176	MAG
1177	AMDHD2
1178	LGALS7
1179	CHIA
1180	TLR4
1181	HPSE
1182	LGALS1
1183	LGALS7B
1184	SCN4A
1185	VIPR2
1186	SLC47A2
1187	ACKR3
1188	LOXL2
1189	PDE6A
1190	ASIC3
1191	ADORA1
1192	PI4KA
1193	STAT1
1194	BMP4
1195	MAP2K1
1196	FSHR
1197	CXCR3
1198	HCRTR1
1199	HCRTR2
1200	DUSP3
1201	CAMK2A
1202	TXNRD1
1203	AKT1S1
1204	CTSC
1205	BCL2L2
1206	BAD
1207	RPS6KA4
1208	TRPM8
1209	AMPD2
1210	AKT2
1211	GDA
1212	CCNC
1213	HSD11B2
1214	PLCG1
1215	PIN4
1216	MAX
1217	CACNA1D
1218	PPID
1219	PLA2G2E
1220	CHRM4
1221	CHRM2
1222	REN
1223	CHRM3
1224	CACNB1
1225	PTPRB
1226	CACNA1A
1227	PPIG
1228	PLA2G2F
1229	ACACB
1230	METAP1
1231	TLR8
1232	NCOA1
1233	RIPK1
1234	NR5A1
1235	GALR1
1236	PPIA
1237	GRM2
1238	ELANE
1239	GPR55
1240	ACVRL1
1241	PDGFRA
1242	MAP3K7
1243	MAP2K6
1244	APOBEC3G
1245	INSR
1246	PIK3CG
1247	MRP3
1248	PTPN9
1249	TNNC1
1250	TNNI3
1251	TNNT2
1252	PTPN22
1253	PTPN13
1254	IGF2R
1255	TLR9
1256	KCNA3
